# Supplementary material for: Limited Impact of Soil Microorganisms on the Endophytic Bacteria of Tartary Buckwheat (Fagopyrum tataricum)
Source: Microorganisms. 2023 Aug 15;11(8):2085. doi: 10.3390/microorganisms11082085 (PMC10458046; doi:10.3390/microorganisms11082085)
Supplement: Supplementary file 1 [file microorganisms-11-02085-s001.zip]

Archive with 1 entries (1 files):
- microorganisms-2522291-SI.pdf
